# Supplementary material for: Statistical tools for transgene copy number estimation based on real-time PCR
Source: BMC Bioinformatics. 2007 Nov 1;8(Suppl 7):S6. doi: 10.1186/1471-2105-8-S7-S6 (PMC2099498; doi:10.1186/1471-2105-8-S7-S6)
Supplement: Additional file 1 — SAS program. SAS program to analyze data in additional file number 2 [file 1471-2105-8-S7-S6-S1.txt]

Options NoDate PageNo=1;
GOptions Target=LJ5PCL;
Title 'Real-time PCR Determination of Transgene Copy Number';

Data JSY;
 Infile 'X:\' ExpandTabs; /*Please input your data directory here*/ 
 Input Sample $ DNA Ct;
;
Run;

/*Logarithm 2 based transformation of input DNA concentration*/
Data Tset;
 set JSY;
 LDNA=log(DNA)/Log(2);
Run;

Proc Print Data=Tset;
Run;

/*Simple linear regression model*/
Proc Reg Data=Tset;
 Model LDNA=Ct;
 Test Ct=-1;       /*Test of 100% amplification efficiency*/
 Output Out=Tset2 /*Output the dataset with estimated concentration*/
 P=Yhat;
Run;
Quit;

Proc Print Data=Tset2;
Run;

/*Clean up the data*/
Data Tset3;
  set Tset2;
  if sample='con' then
  Delete;
  Run;

 Proc Print Data=Tset3;
 Run;

Proc TTest Data=Tset3;
 Class Sample; 
 Var Yhat ;
Run;


 
