# Supplementary material for: Statistical tools for transgene copy number estimation based on real-time PCR
Source: BMC Bioinformatics. 2007 Nov 1;8(Suppl 7):S6. doi: 10.1186/1471-2105-8-S7-S6 (PMC2099498; doi:10.1186/1471-2105-8-S7-S6)
Supplement: Additional file 2 — dataset. Data analyzed by SAS program in additional file number 1 [file 1471-2105-8-S7-S6-S2.txt]

con	1	21.39
con	1	21.18
con	0.5	22.41
con	0.5	22.53
con	0.1	24.74
con	0.1	24.98
con	0.002	30.42
con	0.002	30.46
con	0.00002	36.97
con	0.00002	36.85
Known	.	22.13
Known	.	22.09
Test	.	23.2
Test	.	23.11
