# Supplementary material for: Statistical tools for transgene copy number estimation based on real-time PCR
Source: BMC Bioinformatics. 2007 Nov 1;8(Suppl 7):S6. doi: 10.1186/1471-2105-8-S7-S6 (PMC2099498; doi:10.1186/1471-2105-8-S7-S6)
Supplement: Additional file 3 — dataset. Data analyzed by SAS program in additional file number 4. [file 1471-2105-8-S7-S6-S3.txt]

Control	PAL	25	22.4629
Control	PAL	25	22.248
Control	PAL	5	24.3502
Control	PAL	5	24.3279
Control	PAL	1	27.1344
Control	PAL	1	26.4913
Target	Primer1	25	23.4695
Target	Primer1	25	23.2251
Target	Primer1	5	25.7941
Target	Primer1	5	25.324
Target	Primer1	1	27.9164
Target	Primer1	1	27.235
Target	Primer2	25	23.2036
Target	Primer2	25	23.1093
Target	Primer2	5	25.8173
Target	Primer2	5	25.5584
Target	Primer2	1	28.3881
Target	Primer2	1	27.5398
