# Supplementary material for: Statistical tools for transgene copy number estimation based on real-time PCR
Source: BMC Bioinformatics. 2007 Nov 1;8(Suppl 7):S6. doi: 10.1186/1471-2105-8-S7-S6 (PMC2099498; doi:10.1186/1471-2105-8-S7-S6)
Supplement: Additional file 5 — dataset. Data analyzed by SAS program in additional file number 6. [file 1471-2105-8-S7-S6-S5.txt]

Control	1	20	0.025114	25	1
Control	1	21	0.046329	25	1
Control	1	22	0.089991	25	1
Control	1	23	0.175133	25	1
Control	1	24	0.335708	25	1
Control	2	20	0.0307	25	1
Control	2	21	0.056071	25	1
Control	2	22	0.105429	25	1
Control	2	23	0.202114	25	1
Control	2	24	0.381503	25	1
Trans	1	22	0.045722	25	2
Trans	1	23	0.089808	25	2
Trans	1	24	0.174147	25	2
Trans	1	25	0.335264	25	2
Trans	1	26	0.635243	25	2
Trans	2	22	0.057906	25	2
Trans	2	23	0.10804	25	2
Trans	2	24	0.202963	25	2
Trans	2	25	0.384369	25	2
Trans	2	26	0.717491	25	2
