# Supplementary material for: Statistical tools for transgene copy number estimation based on real-time PCR
Source: BMC Bioinformatics. 2007 Nov 1;8(Suppl 7):S6. doi: 10.1186/1471-2105-8-S7-S6 (PMC2099498; doi:10.1186/1471-2105-8-S7-S6)
Supplement: Additional file 6 — SAS program. SAS program to analyze data in additional file number 5. [file 1471-2105-8-S7-S6-S6.txt]

Options PageNo=1 NoDate;
Title 'Analyze Real-time PCR data with SAS-- The dynamic Range';

Data T2;
 Infile 'X:\' ExpandTabs; /*Please input your data directory here*/
 Input Cat $ Sample cyc Fl Con Group;
 ;
Run;

/*Logarithm 2 based data transformation.*/
Data T3;
 Set T2;
 LF=Log(Fl)/log(2);
Run;

Proc Sort Data=T3;
By Cat Con;
Run;
/*Simple linear regression for amplification efficiency estimation*/
Proc Reg Data=T3;
 By Cat Con;
 Model LF=Cyc;
 Test Cyc=1;
Run;

/*Simple linear regression for amplification efficiency estimation -- Grouping*/
Proc Reg Data=T3;
 Model LF=Cyc;
 Test Cyc=1;
Run;

Proc Sort Data=T3;
By Group;
Run;

Proc Print Data=T3; Run;

/*ANOVA Model for Method 3*/
PROC MIXED data=T3 order=Data;
               Class Group;
               Model Cyc = LF|Group /SOLUTION cl;
               Contrast  'DeltaDeltaCt' Group 0.97 -0.97;
               Estimate 'DeltaDeltaCt'  Group 0.97 -0.97/cl;
Run;

/*Multiple Regression Model for Method 4*/
PROC MIXED data=T3 order=Data;
   class Cat Con;
   Model LF=Cyc|Group /Solution cl;
   Contrast 'DeltaCt' Group 1 -1;
   Estimate 'DeltaCt' Group 1 -1/cl;
Run;
